# Supplementary material for: First record of the genus Lethades Davis, 1897 from the Oriental region, with description of a new species (Hymenoptera, Ichneumonidae, Ctenopelmatinae)
Source: Zookeys. 2017 Jan 10;(644):43–50. doi: 10.3897/zookeys.644.10491 (PMC5242258; doi:10.3897/zookeys.644.10491)
Supplement: XML Treatment for Lethades [file zookeys.644.10491-treatment1.xml]

<!DOCTYPE tp:taxon-treatment
  PUBLIC "-//TaxonX//DTD Taxonomic Treatment Publishing DTD v0 20100105//EN" "tax-treatment-NSO.dtd">
<tp:taxon-treatment xmlns:tp="http://www.plazi.org/taxpub"><tp:treatment-meta><kwd-group><label>Taxon classification</label><kwd><named-content content-type="kingdom">Animalia</named-content></kwd><kwd><named-content content-type="order">Hymenoptera</named-content></kwd><kwd><named-content content-type="family">Ichneumonidae</named-content></kwd></kwd-group><mixed-citation publication-type="journal"><person-group><name><surname>Reshchikov</surname><given-names>Alexey</given-names></name><name><surname>Xu</surname><given-names>Zai-fu</given-names></name><name><surname>Pang</surname><given-names>Hong</given-names></name></person-group><article-title>First record of the genus <italic><tp:taxon-name><tp:taxon-name-part taxon-name-part-type="genus">Lethades</tp:taxon-name-part></tp:taxon-name></italic> Davis, 1897 from the Oriental region, with description of a new species (<tp:taxon-name><tp:taxon-name-part taxon-name-part-type="order">Hymenoptera</tp:taxon-name-part></tp:taxon-name>, <tp:taxon-name><tp:taxon-name-part taxon-name-part-type="family">Ichneumonidae</tp:taxon-name-part></tp:taxon-name>, <tp:taxon-name><tp:taxon-name-part taxon-name-part-type="subfamily">Ctenopelmatinae</tp:taxon-name-part></tp:taxon-name>)</article-title><source>Zookeys</source><day>10</day><month>1</month><year>2017</year><volume>2017</volume><issue>644</issue><fpage>43</fpage><lpage>50</lpage><pub-id pub-id-type="doi">10.3897/zookeys.644.10491</pub-id></mixed-citation></tp:treatment-meta><tp:nomenclature><tp:taxon-name>
            <tp:taxon-name-part taxon-name-part-type="genus">Lethades</tp:taxon-name-part>
          </tp:taxon-name><tp:taxon-authority>Davis, 1897</tp:taxon-authority><tp:nomenclature-citation-list><tp:nomenclature-citation><tp:taxon-name>
                <tp:taxon-name-part taxon-name-part-type="genus">Lethades</tp:taxon-name-part>
              </tp:taxon-name><comment>Davis, 1897: 204. Type species: <tp:taxon-name><tp:taxon-name-part taxon-name-part-type="genus">Adelognathus</tp:taxon-name-part> <tp:taxon-name-part taxon-name-part-type="species">texanus</tp:taxon-name-part></tp:taxon-name> Ashmead, 1890. Monobasic.</comment></tp:nomenclature-citation></tp:nomenclature-citation-list></tp:nomenclature><tp:treatment-sec sec-type="diagnosis" id="SECID0EUKAC"><title>Diagnosis.</title><p>
            <italic><tp:taxon-name><tp:taxon-name-part taxon-name-part-type="genus">Lethades</tp:taxon-name-part></tp:taxon-name></italic> can be distinguished from all other genera in the <tp:taxon-name><tp:taxon-name-part taxon-name-part-type="tribe">Pionini</tp:taxon-name-part></tp:taxon-name> by the combination of the following characters: first flagellomere longer than second; second trochanter of hind leg rounded without a transverse ridge; glymma present; profile of the propodeum nearly rounded with short posterior field; dorsomedian and dorsolateral carinae of the T1 converging at base; ovipositor without subapical notch; cerci parallel-sided and protruding (<xref ref-type="bibr" rid="B16">Townes 1970</xref>, <xref ref-type="bibr" rid="B1">Cameron and Wharton 2011</xref>). The notaulus varies from absent to deep, but very short, in nearly all described species of <italic><tp:taxon-name><tp:taxon-name-part taxon-name-part-type="genus">Lethades</tp:taxon-name-part></tp:taxon-name></italic>. Only <italic><tp:taxon-name><tp:taxon-name-part taxon-name-part-type="genus">Lethades</tp:taxon-name-part> <tp:taxon-name-part taxon-name-part-type="species">schaffneri</tp:taxon-name-part></tp:taxon-name></italic> Hinz has an elongate notaulus. The latter species was transferred to <italic><tp:taxon-name><tp:taxon-name-part taxon-name-part-type="genus">Lethades</tp:taxon-name-part></tp:taxon-name></italic> based on other characters, especially ovipositor morphology (<xref ref-type="bibr" rid="B1">Cameron and Wharton 2011</xref>).</p></tp:treatment-sec><tp:treatment-sec sec-type="key" id="SECID0EKMAC"><title>Key to world species of the genus <italic><tp:taxon-name><tp:taxon-name-part taxon-name-part-type="genus">Lethades</tp:taxon-name-part></tp:taxon-name></italic></title><table-wrap content-type="key" position="anchor" orientation="portrait"><table id="TID0ETEAC" rules="all"><tbody><tr><td rowspan="1" colspan="1">1</td><td rowspan="1" colspan="1">Notauli distinctly impressed extending at least over the anterior 0.5 of the mesoscutum. Claws not pectinate</td><td rowspan="1" colspan="1">
                    <bold><italic><tp:taxon-name><tp:taxon-name-part taxon-name-part-type="genus">Lethades</tp:taxon-name-part> <tp:taxon-name-part taxon-name-part-type="species">schaffneri</tp:taxon-name-part></tp:taxon-name></italic> Hinz</bold>
                  </td></tr><tr><td rowspan="1" colspan="1">–</td><td rowspan="1" colspan="1">Notauli absent or weakly impressed, not extending the anterior 0.5 of the mesoscutum. Claws pectinate</td><td rowspan="1" colspan="1">
                    <bold>2</bold>
                  </td></tr><tr><td rowspan="1" colspan="1">2</td><td rowspan="1" colspan="1">Fore wing areolet absent</td><td rowspan="1" colspan="1">
                    <bold>3</bold>
                  </td></tr><tr><td rowspan="1" colspan="1">–</td><td rowspan="1" colspan="1">Fore wing areolet present</td><td rowspan="1" colspan="1">
                    <bold>5</bold>
                  </td></tr><tr><td rowspan="1" colspan="1">3</td><td rowspan="1" colspan="1">Body finely striated and weakly punctate. Fore femur and tibia uniformly red</td><td rowspan="1" colspan="1">
                    <bold><italic><tp:taxon-name><tp:taxon-name-part taxon-name-part-type="genus">Lethades</tp:taxon-name-part> <tp:taxon-name-part taxon-name-part-type="species">amauroneinati</tp:taxon-name-part></tp:taxon-name></italic> (Hinz)</bold>
                  </td></tr><tr><td rowspan="1" colspan="1">–</td><td rowspan="1" colspan="1">Body distinctly and densely punctate, mesopleuron weakly striated. Fore femur and tibia not uniformly red</td><td rowspan="1" colspan="1">
                    <bold>4</bold>
                  </td></tr><tr><td rowspan="1" colspan="1">4</td><td rowspan="1" colspan="1">Epicnemial carina reaching anterior edge of mesopleuron. Metasomal tergites without yellow bands on posterior margins. Fore femur and tibia red, dark apically</td><td rowspan="1" colspan="1">
                    <bold><italic><tp:taxon-name><tp:taxon-name-part taxon-name-part-type="genus">Lethades</tp:taxon-name-part> <tp:taxon-name-part taxon-name-part-type="species">schmiedeknechti</tp:taxon-name-part></tp:taxon-name></italic> Hinz</bold>
                  </td></tr><tr><td rowspan="1" colspan="1">–</td><td rowspan="1" colspan="1">Epicnemial carina not reaching anterior edge of mesopleuron. Metasomal tergites with yellow bands on posterior margins. Fore femur black, yellowish apically; fore tibia yellow</td><td rowspan="1" colspan="1">
                    <bold><italic><tp:taxon-name><tp:taxon-name-part taxon-name-part-type="genus">Lethades</tp:taxon-name-part> <tp:taxon-name-part taxon-name-part-type="species">texanus</tp:taxon-name-part></tp:taxon-name></italic> (Ashmead)</bold>
                  </td></tr><tr><td rowspan="1" colspan="1">5</td><td rowspan="1" colspan="1">Metasomal tergites black, or with narrow posterior margins light colored (Fig. <xref ref-type="fig" rid="F1">1</xref></td><td rowspan="1" colspan="1">
                    <bold>5</bold>
                  </td></tr><tr><td rowspan="1" colspan="1">–</td><td rowspan="1" colspan="1">Middle metasomal tergites red, sometimes with dark maculae</td><td rowspan="1" colspan="1">
                    <bold>11</bold>
                  </td></tr><tr><td rowspan="1" colspan="1">6</td><td rowspan="1" colspan="1">Claw distinctly pectinate, teeth of hind claw more than 0.5 times as high as claw (Fig. <xref ref-type="fig" rid="F1">7</xref>). Longitudinal propodeal carina absent or complete</td><td rowspan="1" colspan="1">
                    <bold>7</bold>
                  </td></tr><tr><td rowspan="1" colspan="1">–</td><td rowspan="1" colspan="1">Hind claw with teeth less than 0.5 times as high as claw. Longitudinal propodeal carina present</td><td rowspan="1" colspan="1">
                    <bold>8</bold>
                  </td></tr><!--PageBreak--><tr><td rowspan="1" colspan="1">7</td><td rowspan="1" colspan="1">Longitudinal propodeal carina mostly absent, only the area apicalis defined</td><td rowspan="1" colspan="1">
                    <bold><italic><tp:taxon-name><tp:taxon-name-part taxon-name-part-type="genus">Lethades</tp:taxon-name-part> <tp:taxon-name-part taxon-name-part-type="species">punctatissimus</tp:taxon-name-part></tp:taxon-name></italic> (Strobl)</bold>
                  </td></tr><tr><td rowspan="1" colspan="1">–</td><td rowspan="1" colspan="1">Longitudinal propodeal carina complete (Fig. <xref ref-type="fig" rid="F1">4</xref>)</td><td rowspan="1" colspan="1">
                    <bold><italic><tp:taxon-name><tp:taxon-name-part taxon-name-part-type="genus">Lethades</tp:taxon-name-part> <tp:taxon-name-part taxon-name-part-type="species">orientalis</tp:taxon-name-part></tp:taxon-name></italic> Reshchikov &amp; Xu, sp. n.</bold>
                  </td></tr><tr><td rowspan="1" colspan="1">8</td><td rowspan="1" colspan="1">Head with parallel sides or expanded behind eyes dorsally. T1 with distinct dorsal longitudinal carinae reaching almost to posterior margin</td><td rowspan="1" colspan="1">
                    <bold><italic><tp:taxon-name><tp:taxon-name-part taxon-name-part-type="genus">Lethades</tp:taxon-name-part> <tp:taxon-name-part taxon-name-part-type="species">erichsonii</tp:taxon-name-part></tp:taxon-name></italic> Hinz, 1996</bold>
                  </td></tr><tr><td rowspan="1" colspan="1">–</td><td rowspan="1" colspan="1">Head narrowed behind eyes dorsally. T1 with weak dorsal longitudinal carinae reaching only 0.7 of length</td><td rowspan="1" colspan="1">
                    <bold>9</bold>
                  </td></tr><tr><td rowspan="1" colspan="1">9</td><td rowspan="1" colspan="1">Mesopleuron polished ventrally, finely and densely punctate. Propodeum with costula defined. T2 and T3 finely sculptured, polished. Metasomal tergites with narrow yellow posterior margins. Clypeus in female entirely or apically pale. Scape yellow ventrally</td><td rowspan="1" colspan="1">
                    <bold><italic><tp:taxon-name><tp:taxon-name-part taxon-name-part-type="genus">Lethades</tp:taxon-name-part> <tp:taxon-name-part taxon-name-part-type="species">cingulator</tp:taxon-name-part></tp:taxon-name></italic> Hinz</bold>
                  </td></tr><tr><td rowspan="1" colspan="1">–</td><td rowspan="1" colspan="1">Mesopleuron matt ventrally, shagreened or granulated</td><td rowspan="1" colspan="1">
                    <bold>10</bold>
                  </td></tr><tr><td rowspan="1" colspan="1">10</td><td rowspan="1" colspan="1">T2 and T3 with broad reddish-yellow bands on posterior margins. Pronotum, mesonotum, and mesopleuron in male with large yellow maculae. Female with clypeus and scape entirely black</td><td rowspan="1" colspan="1">
                    <bold><italic><tp:taxon-name><tp:taxon-name-part taxon-name-part-type="genus">Lethades</tp:taxon-name-part> <tp:taxon-name-part taxon-name-part-type="species">laricis</tp:taxon-name-part></tp:taxon-name></italic> Hinz</bold>
                  </td></tr><tr><td rowspan="1" colspan="1">–</td><td rowspan="1" colspan="1">T2 and T3 black (T3 slightly reddish-brown basally). Male with pronotum, mesonotum, and mesopleuron black. Clypeus in female with yellow maculae on sides</td><td rowspan="1" colspan="1">
                    <bold><italic><tp:taxon-name><tp:taxon-name-part taxon-name-part-type="genus">Lethades</tp:taxon-name-part> <tp:taxon-name-part taxon-name-part-type="species">buriator</tp:taxon-name-part></tp:taxon-name></italic> Aubert</bold>
                  </td></tr><tr><td rowspan="1" colspan="1">11</td><td rowspan="1" colspan="1">Ovipositor sheath 2 times as long as first tarsomere of hind leg</td><td rowspan="1" colspan="1">
                    <bold><italic><tp:taxon-name><tp:taxon-name-part taxon-name-part-type="genus">Lethades</tp:taxon-name-part> <tp:taxon-name-part taxon-name-part-type="species">lapponicus</tp:taxon-name-part></tp:taxon-name></italic> (Holmgren)</bold>
                  </td></tr><tr><td rowspan="1" colspan="1">–</td><td rowspan="1" colspan="1">Ovipositor sheath equal to or shorter than first tarsomere of hind leg</td><td rowspan="1" colspan="1">
                    <bold>12</bold>
                  </td></tr><tr><td rowspan="1" colspan="1">12</td><td rowspan="1" colspan="1">Temples and lower part of mesopleuron coriaceous and granulated with fine, dense punctures. T1 very densely punctate and striated, with elongate dorsal carinae reaching to its middle</td><td rowspan="1" colspan="1">
                    <bold><italic><tp:taxon-name><tp:taxon-name-part taxon-name-part-type="genus">Lethades</tp:taxon-name-part> <tp:taxon-name-part taxon-name-part-type="species">facialis</tp:taxon-name-part></tp:taxon-name></italic> (Brischke)</bold>
                  </td></tr><tr><td rowspan="1" colspan="1">–</td><td rowspan="1" colspan="1">Temples and lower part of mesopleuron striated, punctures not defined. T1 finely shagreened, with short dorsal carinae not reaching middle</td><td rowspan="1" colspan="1">
                    <bold>13</bold>
                  </td></tr><tr><td rowspan="1" colspan="1">13</td><td rowspan="1" colspan="1">Ovipositor sheath curved upwards, as long as first tarsomere of hind leg, curved upwards. Antenna with 24–26 flagellomeres; the basal flagellomeres stout, and apical flagellomeres transverse. T1 black; T2–T4 red</td><td rowspan="1" colspan="1">
                    <bold><italic><tp:taxon-name><tp:taxon-name-part taxon-name-part-type="genus">Lethades</tp:taxon-name-part> <tp:taxon-name-part taxon-name-part-type="species">lapponator</tp:taxon-name-part></tp:taxon-name></italic> Hinz</bold>
                  </td></tr><tr><td rowspan="1" colspan="1">–</td><td rowspan="1" colspan="1">Ovipositor sheath straight, shorter, 0.6–0.8 times as long as first tarsomere of hind leg. Antenna with 23–31 flagellomeres; the basal flagellomeres elongate, the apical flagellomeres cubic. T1 black with posterior margin red</td><td rowspan="1" colspan="1">
                    <bold>14</bold>
                  </td></tr><tr><td rowspan="1" colspan="1">14</td><td rowspan="1" colspan="1">Antenna with 28–31 flagellomeres. Female with third flagellomere 2.3–2.8 times as long as broad; male with third flagellomere 2.2–2.4 times as long as broad. Mesopleuron finely striated, finely and sparsely punctate. Body black. Palpi, mandibles, posterior edge of pronotum, and tegulae yellow. Legs (except coxae and hind tarsi), posterior margins of T1, and T2–T3 red. Male with clypeus, face, scape and pedicel ventrally, subtegular carina, fore and middle coxae and trochanters yellow</td><td rowspan="1" colspan="1">
                    <bold><italic><tp:taxon-name><tp:taxon-name-part taxon-name-part-type="genus">Lethades</tp:taxon-name-part> <tp:taxon-name-part taxon-name-part-type="species">imperfecti</tp:taxon-name-part></tp:taxon-name></italic> Hinz</bold>
                  </td></tr><tr><td rowspan="1" colspan="1">–</td><td rowspan="1" colspan="1">Antenna with 23–28 flagellomeres. Female with third flagellomere 1.9–2.4 times as long as broad; male with third falgellomere 1.9–2.2 times as long as broad. Mesopleuron distinctly coriaceous</td><td rowspan="1" colspan="1">
                    <bold>15</bold>
                  </td></tr><!--PageBreak--><tr><td rowspan="1" colspan="1">15</td><td rowspan="1" colspan="1">Mesonotum and T1–T3 finely striated</td><td rowspan="1" colspan="1">
                    <bold><italic><tp:taxon-name><tp:taxon-name-part taxon-name-part-type="genus">Lethades</tp:taxon-name-part> <tp:taxon-name-part taxon-name-part-type="species">scabriculus</tp:taxon-name-part></tp:taxon-name></italic> (Thomson)</bold>
                  </td></tr><tr><td rowspan="1" colspan="1">–</td><td rowspan="1" colspan="1">Mesonotum and T1–T3 not striated</td><td rowspan="1" colspan="1">
                    <bold>16</bold>
                  </td></tr><tr><td rowspan="1" colspan="1">16</td><td rowspan="1" colspan="1">Mesonotum distinctly matt, finely and densely punctate</td><td rowspan="1" colspan="1">
                    <bold><italic><tp:taxon-name><tp:taxon-name-part taxon-name-part-type="genus">Lethades</tp:taxon-name-part> <tp:taxon-name-part taxon-name-part-type="species">kukakensis</tp:taxon-name-part></tp:taxon-name></italic> (Ashmead)</bold>
                  </td></tr><tr><td rowspan="1" colspan="1">–</td><td rowspan="1" colspan="1">Mesonotum distinctly polished, sparsely and indistinctly punctate</td><td rowspan="1" colspan="1">
                    <bold><italic><tp:taxon-name><tp:taxon-name-part taxon-name-part-type="genus">Lethades</tp:taxon-name-part> <tp:taxon-name-part taxon-name-part-type="species">curvispina</tp:taxon-name-part></tp:taxon-name></italic> (Thomson)</bold>
                  </td></tr></tbody></table></table-wrap></tp:treatment-sec><tp:treatment-sec><!--Section generated to contain objects referenced in tp:taxon-treatment.--><fig id="F1" position="float" orientation="portrait"><label>Figures 1–7.</label><caption><p>
          <italic><tp:taxon-name><tp:taxon-name-part taxon-name-part-type="genus">Lethades</tp:taxon-name-part> <tp:taxon-name-part taxon-name-part-type="species">orientalis</tp:taxon-name-part></tp:taxon-name></italic> Reshchikov &amp; Xu, sp. n., female, holotype. <bold>1</bold> Habitus, lateral view <bold>2</bold> head, frontal view <bold>3</bold> head, dorsal view <bold>4</bold> propodeum, dorsal view <bold>5</bold> mesopleuron <bold>6</bold> apex of metasoma, lateral view <bold>7</bold> claw.</p></caption><graphic xmlns:xlink="http://www.w3.org/1999/xlink" xlink:href="zookeys-644-043-g001.jpg" position="float" orientation="portrait" xlink:type="simple" id="oo_117654.jpg"/></fig></tp:treatment-sec><ref-list><ref id="B16"><mixed-citation xmlns:xlink="http://www.w3.org/1999/xlink" xlink:type="simple">
          <person-group><name name-style="western"><surname>Townes</surname><given-names>HK</given-names></name></person-group> (<year>1970</year>) <article-title>The genera of <tp:taxon-name><tp:taxon-name-part taxon-name-part-type="family">Ichneumonidae</tp:taxon-name-part></tp:taxon-name>, Part 3.</article-title> <source>Memoirs of the American Entomological Institute</source> <volume>13</volume>(<issue>1969</issue>): <fpage>1</fpage>–<lpage>307</lpage>.</mixed-citation></ref><ref id="B1"><mixed-citation xmlns:xlink="http://www.w3.org/1999/xlink" xlink:type="simple">
          <person-group><name name-style="western"><surname>Cameron</surname><given-names>MD</given-names></name><name name-style="western"><surname>Wharton</surname><given-names>RA</given-names></name></person-group> (<year>2011</year>) <article-title>Revision of <italic><tp:taxon-name><tp:taxon-name-part taxon-name-part-type="genus">Hodostates</tp:taxon-name-part></tp:taxon-name></italic> (<tp:taxon-name><tp:taxon-name-part taxon-name-part-type="order">Hymenoptera</tp:taxon-name-part></tp:taxon-name>: <tp:taxon-name><tp:taxon-name-part taxon-name-part-type="family">Ichneumonidae</tp:taxon-name-part></tp:taxon-name>: <tp:taxon-name><tp:taxon-name-part taxon-name-part-type="subfamily">Ctenopelmatinae</tp:taxon-name-part></tp:taxon-name>), with a discussion of tribal placement.</article-title> <source>Canadian Entomologist</source> <volume>143</volume>(<issue>2</issue>): <fpage>136</fpage>–<lpage>156</lpage>. <ext-link xlink:type="simple" ext-link-type="doi" xlink:href="10.4039/n10-054">https://doi.org/10.4039/n10-054</ext-link></mixed-citation></ref></ref-list></tp:taxon-treatment>
