# Supplementary material for: First record of the genus Lethades Davis, 1897 from the Oriental region, with description of a new species (Hymenoptera, Ichneumonidae, Ctenopelmatinae)
Source: Zookeys. 2017 Jan 10;(644):43–50. doi: 10.3897/zookeys.644.10491 (PMC5242258; doi:10.3897/zookeys.644.10491)
Supplement: XML Treatment for Lethades orientalis [file zookeys.644.10491-treatment2.xml]

<!DOCTYPE tp:taxon-treatment
  PUBLIC "-//TaxonX//DTD Taxonomic Treatment Publishing DTD v0 20100105//EN" "tax-treatment-NSO.dtd">
<tp:taxon-treatment xmlns:tp="http://www.plazi.org/taxpub"><tp:treatment-meta><kwd-group><label>Taxon classification</label><kwd><named-content content-type="kingdom">Animalia</named-content></kwd><kwd><named-content content-type="order">Hymenoptera</named-content></kwd><kwd><named-content content-type="family">Ichneumonidae</named-content></kwd></kwd-group><mixed-citation publication-type="journal"><person-group><name><surname>Reshchikov</surname><given-names>Alexey</given-names></name><name><surname>Xu</surname><given-names>Zai-fu</given-names></name><name><surname>Pang</surname><given-names>Hong</given-names></name></person-group><article-title>First record of the genus <italic><tp:taxon-name><tp:taxon-name-part taxon-name-part-type="genus">Lethades</tp:taxon-name-part></tp:taxon-name></italic> Davis, 1897 from the Oriental region, with description of a new species (<tp:taxon-name><tp:taxon-name-part taxon-name-part-type="order">Hymenoptera</tp:taxon-name-part></tp:taxon-name>, <tp:taxon-name><tp:taxon-name-part taxon-name-part-type="family">Ichneumonidae</tp:taxon-name-part></tp:taxon-name>, <tp:taxon-name><tp:taxon-name-part taxon-name-part-type="subfamily">Ctenopelmatinae</tp:taxon-name-part></tp:taxon-name>)</article-title><source>Zookeys</source><day>10</day><month>1</month><year>2017</year><volume>2017</volume><issue>644</issue><fpage>43</fpage><lpage>50</lpage><pub-id pub-id-type="doi">10.3897/zookeys.644.10491</pub-id></mixed-citation></tp:treatment-meta><tp:nomenclature><tp:taxon-name>
            <tp:taxon-name-part taxon-name-part-type="genus">Lethades</tp:taxon-name-part>
            <tp:taxon-name-part taxon-name-part-type="species">orientalis</tp:taxon-name-part>
            <object-id xmlns:xlink="http://www.w3.org/1999/xlink" content-type="zoobank" xlink:type="simple">http://zoobank.org/D2D7BFCF-4430-4060-A53B-C52ECC0C0058</object-id>
          </tp:taxon-name><tp:taxon-authority>Reshchikov &amp; Xu</tp:taxon-authority><tp:taxon-status xmlns:xlink="http://www.w3.org/1999/xlink" xlink:type="simple">sp. n.</tp:taxon-status><xref ref-type="fig" rid="F1">Figures 1–7</xref></tp:nomenclature><tp:treatment-sec sec-type="type material" id="SECID0ESRAE"><title>Type material.</title><p>
            <italic>Holotype</italic>, female, CHINA: Guangdong, Fengkai, Heishiding Provincial Nature Reserve (<named-content xmlns:xlink="http://www.w3.org/1999/xlink" content-type="dwc:verbatimCoordinates" xlink:type="simple"><named-content content-type="geo-json" specific-use="{&#34;type&#34;:&#34;Point&#34;,&#34;coordinates&#34;:[111.883333,23.450000]}" id="NCID0E4RAE" xlink:type="simple">23°27'N, 111°53'E</named-content></named-content>), 150–927 m., sweep net, 1–2.X.2003, leg. Zaifu Xu (<abbrev xmlns:xlink="http://www.w3.org/1999/xlink" content-type="institution" xlink:title="South China Agricultural University, Guangzhou" id="ABBRID0ECSAE" xlink:type="simple">SCAU</abbrev>).</p></tp:treatment-sec><tp:treatment-sec sec-type="diagnosis" id="SECID0EGSAE"><title>Diagnosis.</title><p>This species can be distinguished from all other species of <italic><tp:taxon-name><tp:taxon-name-part taxon-name-part-type="genus">Lethades</tp:taxon-name-part></tp:taxon-name></italic> by a combination of the following characters: metasoma black (Fig. <xref ref-type="fig" rid="F1">1</xref>); fore wing with areolet; claw distinctly pectinate, teeth of hind claw as high as claw (Fig. <xref ref-type="fig" rid="F1">7</xref>); longitudinal propodeal carina complete (Fig. <xref ref-type="fig" rid="F1">4</xref>).</p><fig id="F1" position="float" orientation="portrait"><label>Figures 1–7.</label><caption><p>
          <italic><tp:taxon-name><tp:taxon-name-part taxon-name-part-type="genus">Lethades</tp:taxon-name-part> <tp:taxon-name-part taxon-name-part-type="species">orientalis</tp:taxon-name-part></tp:taxon-name></italic> Reshchikov &amp; Xu, sp. n., female, holotype. <bold>1</bold> Habitus, lateral view <bold>2</bold> head, frontal view <bold>3</bold> head, dorsal view <bold>4</bold> propodeum, dorsal view <bold>5</bold> mesopleuron <bold>6</bold> apex of metasoma, lateral view <bold>7</bold> claw.</p></caption><graphic xmlns:xlink="http://www.w3.org/1999/xlink" xlink:href="zookeys-644-043-g001.jpg" position="float" orientation="portrait" xlink:type="simple" id="oo_117654.jpg"/></fig></tp:treatment-sec><tp:treatment-sec sec-type="description" id="SECID0EEUAE"><title>Description.</title><p>
            <bold>Female.</bold> Body length 10.5 mm.</p><p>
            <italic>Head</italic>. Face and clypeus shagreened and covered with long reddish setae (Fig. <xref ref-type="fig" rid="F1">2</xref>). Face approximately 1.4 times as wide as high, with distinct, sparse and shallow punctures; median portion weakly and longitudinally convex (Fig. <xref ref-type="fig" rid="F1">2</xref>). Clypeus convex, gradually raised towards apical margin, with very sparse, fine and distinct punctures. Upper tooth of mandible obviously shorter than lower tooth. Malar space approximately 0.6 times as long as basal width of mandible. Gena, vertex and frons shagreened. Head with parallel sides behind eyes (Fig. <xref ref-type="fig" rid="F1">3</xref>). Gena in lateral view approximately as long as the width of eye. Postocellar line nearly 0.5 times as long as ocular-ocellar line. Antenna with 40 flagellomeres. Occipital carina complete.</p><p>
            <italic>Mesosoma</italic>. Pronotum distinctly punctate. Mesoscutum with dense and distinct punctures. Notauli present. Scuto-scutellar groove with weak longitudinal wrinkles. Scutellum convex, with distinct punctures, its basal 0.3 with lateral carina. Mesopleuron (Fig. <xref ref-type="fig" rid="F1">5</xref>) and metapleuron coriaceous, mat, densely and distinctly punctate. Epicnemial carina distinct, its upper end reaching middle of mesopleuron. Wings slightly brownish, hyaline (Fig. <xref ref-type="fig" rid="F1">1</xref>). Fore wing with vein 1cu-a interstitial. Hind wing vein 1-cu approximately 1.9 times as long as cu-a. Hind femur 4.4 times as long as broad at its middle. Ratio of length of hind tarsomeres 37 : 14 : 11 : 6 : 16. Claw distinctly pectinate, teeth of hind claw as high as claw (Fig. <xref ref-type="fig" rid="F1">7</xref>). Propodeum rather short (Fig. <xref ref-type="fig" rid="F1">4</xref>). Its carinae strongly raised (Fig. <xref ref-type="fig" rid="F1">4</xref>). Area superomedia and area apicalis fused to form a pentagonal area, costula connecting in front of its middle (Fig. <xref ref-type="fig" rid="F1">4</xref>). Propodeal spiracle rounded.</p><p>
            <italic>Metasoma</italic>. Metasomal tergites shagreened, matt, finely punctate. T1 twice as long as apical broad. Dorsal carinae strongly raised, almost reaching posterior margin of T1. T2 transverse. Ovipositor sheath approximately 0.8 times as long as apical depth <!--PageBreak-->of metasoma, subapical portion distinctly truncated (Fig. <xref ref-type="fig" rid="F1">6</xref>). Ovipositor moderately stout, without distinct subapical notch (Fig. <xref ref-type="fig" rid="F1">6</xref>).</p><p>
            <italic>Color</italic>. Body mostly black (Figs <xref ref-type="fig" rid="F1">1–7</xref>). Mandibles, palpi, pedicel and basal part of first flagellomere ventrally, ovipositor sheath reddish. Flagellomeres 10–20 and apical tarsomeres white. Metasomal sternites and legs excluding hind coxa, femur, and distal and proximal parts of tibia reddish-yellow.</p><!--PageBreak--><p>
            <bold>Male.</bold> Unknown.</p></tp:treatment-sec><tp:treatment-sec sec-type="etymology" id="SECID0ETWAE"><title>Etymology.</title><p>The name of the new species refers to the Oriental Region.</p></tp:treatment-sec></tp:taxon-treatment>
